# Supplementary material for: FLIM of NAD(P)H in Lymphatic Nodes Resolves T-Cell Immune Response to the Tumor
Source: Int J Mol Sci. 2022 Dec 13;23(24):15829. doi: 10.3390/ijms232415829 (PMC9779489; doi:10.3390/ijms232415829)
Supplement: Supplementary file 1 [file ijms-23-15829-s001.zip]

Archive with 1 entries (1 files):
- ijms-2089333-supplementary.pdf
